# Supplementary material for: Human CD117 (cKit)+ Innate Lymphoid Cells Have a Discrete Transcriptional Profile at Homeostasis and Are Expanded during Filarial Infection
Source: PLoS One. 2014 Sep 25;9(9):e108649. doi: 10.1371/journal.pone.0108649 (PMC4177898; doi:10.1371/journal.pone.0108649)
Supplement: Table S1 — Immunologically relevant transcripts expressed in cKit+ ILCs categorized by functional category. All transcripts that met the X2 cutoff and were classified in the immunologic functional class are displayed by category along with their relative fold change in cKit+ ILCs. (XLS) [file pone.0108649.s003.xls]

## Sheet: Sheet1
Supplemental Table 1
	Antimicrobial Molecules
Sequence name	NCBI description	Relative Expression in ILCs
gi_28416954	azurocidin 1 (AZU1), mRNA	0.521697
gi_157276598	bactericidal/permeability-increasing protein (BPI), mRNA	0.318953
gi_341914536	defensin, beta 131 (DEFB131), mRNA	0.647258
gi_296010794	defensin, alpha 1 (DEFA1), mRNA	0.171002
gi_124248515	defensin, alpha 1B (DEFA1B), mRNA	0.171387
gi_296010796	defensin, alpha 3, neutrophil-specific (DEFA3), mRNA	0.155082
gi_4503302	defensin, alpha 4, corticostatin (DEFA4), mRNA	0.227108
gi_125660449	defensin, beta 103A (DEFB103A), mRNA	0.248945
gi_222446630	defensin, beta 109, pseudogene 1B (DEFB109P1B), non-coding RNA	0.248945
gi_190358546	defensin, beta 122 (pseudogene) (DEFB122), non-coding RNA	0.388977
gi_308736983	defensin, theta 1 pseudogene (DEFT1P), non-coding RNA	0.0674227
gi_308736986	defensin, theta 1 pseudogene 2 (DEFT1P2), non-coding RNA	0.0674227
gi_169790843	lysozyme (LYZ), mRNA	0.270004
gi_206597519	nitric oxide synthase 2, inducible (NOS2), mRNA	0.385272
gi_39753969	cathelicidin antimicrobial peptide (CAMP), mRNA	0.2119
gi_157502221	granulysin (GNLY), transcript variant 519, mRNA	0.276975
gi_157502223	granulysin (GNLY), transcript variant NKG5, mRNA	0.268356
	Complement Related Transcripts
Sequence name	NCBI description	Relative Expression in ILCs
gi_339232534	complement C4-B-like (LOC100293534), mRNA	1.51522
gi_341914930	complement C4-B-like (LOC100293534), partial mRNA	1.28637
gi_28872801	complement component 1, q subcomponent binding protein (C1QBP), nuclear gene encoding mitochondrial protein, mRNA	0.916103
gi_67190747	complement component 4A (Rodgers blood group) (C4A), mRNA	5.14339
gi_178557738	complement component 4B (Chido blood group) (C4B), mRNA	44.7686
gi_341916193	complement component 4B (Chido blood group), transcript variant 1 (C4B), mRNA	1.39473
gi_341916195	complement component 4B (Chido blood group), transcript variant 2 (C4B), mRNA	1.40717
gi_115298677	complement component 3 (C3), mRNA	0.668723
gi_239835758	complement component 3 precursor pseudogene (C3P1), non-coding RNA	0.343243
gi_38016946	complement component 5 (C5), mRNA	1.23151
gi_184172390	complement factor H (CFH), nuclear gene encoding mitochondrial protein, transcript variant 1, mRNA	3.32405
gi_184172391	complement factor H (CFH), nuclear gene encoding mitochondrial protein, transcript variant 2, mRNA	3.4422
gi_89242144	platelet factor 4 variant 1 (PF4V1), mRNA	0.275757
	TNF-Related Transcripts
Sequence name	NCBI description	Relative Expression in ILCs
gi_38372912	C1q and tumor necrosis factor related protein 1 (C1QTNF1), mRNA	37.5409
gi_38372915	C1q and tumor necrosis factor related protein 1 (C1QTNF1), transcript variant 1, mRNA	41.4245
gi_156071535	C1q and tumor necrosis factor related protein 1 (C1QTNF1), transcript variant 2, mRNA	39.9142
gi_94818737	C1q and tumor necrosis factor related protein 2 (C1QTNF2), mRNA	0.74075
gi_325974493	C1q and tumor necrosis factor related protein 3 (C1QTNF3), transcript variant 1, mRNA	0.789001
gi_325974494	C1q and tumor necrosis factor related protein 3 (C1QTNF3), transcript variant 2, mRNA	0.780372
gi_148233911	C1q and tumor necrosis factor related protein 4 (C1QTNF4), mRNA	0.303402
gi_32967299	C1q and tumor necrosis factor related protein 6 (C1QTNF6), transcript variant 2, mRNA	1.20683
gi_65301114	C1q and tumor necrosis factor related protein 9 (C1QTNF9), mRNA	0.663854
gi_56847615	C1q and tumor necrosis factor related protein 9B (C1QTNF9B), mRNA	0.165963
gi_325974497	C1QTNF3-AMACR readthrough (C1QTNF3-AMACR), non-coding RNA	1.11905
gi_300193030	tumor necrosis factor (ligand) superfamily, member 10 (TNFSF10), transcript variant 1, mRNA	1.84974
gi_300193031	tumor necrosis factor (ligand) superfamily, member 10 (TNFSF10), transcript variant 2, mRNA	1.77492
gi_300193033	tumor necrosis factor (ligand) superfamily, member 10 (TNFSF10), transcript variant 3, mRNA	1.17848
gi_300193078	tumor necrosis factor (ligand) superfamily, member 10 (TNFSF10), transcript variant 4, non-coding RNA	1.73225
gi_197927083	tumor necrosis factor (ligand) superfamily, member 11 (TNFSF11), transcript variant 1, mRNA	14.8774
gi_197927084	tumor necrosis factor (ligand) superfamily, member 11 (TNFSF11), transcript variant 2, mRNA	12.902
gi_23510442	tumor necrosis factor (ligand) superfamily, member 12 (TNFSF12), transcript variant 1, mRNA	1.17822
gi_310750379	tumor necrosis factor (ligand) superfamily, member 12 (TNFSF12), transcript variant 2, non-coding RNA	1.18156
gi_211938416	tumor necrosis factor (ligand) superfamily, member 13 (TNFSF13), transcript variant alpha, mRNA	0.332005
gi_211938417	tumor necrosis factor (ligand) superfamily, member 13 (TNFSF13), transcript variant beta, mRNA	0.490462
gi_310750384	tumor necrosis factor (ligand) superfamily, member 13 (TNFSF13), transcript variant delta, mRNA	0.494577
gi_310750388	tumor necrosis factor (ligand) superfamily, member 13 (TNFSF13), transcript variant eta, mRNA	0.296729
gi_211938415	tumor necrosis factor (ligand) superfamily, member 13 (TNFSF13), transcript variant gamma, mRNA	0.323821
gi_310750386	tumor necrosis factor (ligand) superfamily, member 13 (TNFSF13), transcript variant zeta, mRNA	0.49381
gi_325053718	tumor necrosis factor (ligand) superfamily, member 13b (TNFSF13B), transcript variant 1, mRNA	0.510978
gi_325053721	tumor necrosis factor (ligand) superfamily, member 13b (TNFSF13B), transcript variant 2, mRNA	0.496203
gi_291045245	tumor necrosis factor (ligand) superfamily, member 14 (TNFSF14), transcript variant 1, mRNA	0.367367
gi_291045243	tumor necrosis factor (ligand) superfamily, member 14 (TNFSF14), transcript variant 2, mRNA	0.365571
gi_324072721	tumor necrosis factor (ligand) superfamily, member 15 (TNFSF15), transcript variant 1, mRNA	0.590193
gi_324072727	tumor necrosis factor (ligand) superfamily, member 15 (TNFSF15), transcript variant 2, mRNA	0.611942
gi_195963401	tumor necrosis factor (ligand) superfamily, member 4 (TNFSF4), mRNA	0.578945
gi_24119162	tumor necrosis factor (ligand) superfamily, member 8 (TNFSF8), mRNA	0.417539
gi_209954675	tumor necrosis factor (ligand) superfamily, member 9 (TNFSF9), mRNA	0.774562
gi_25952110	tumor necrosis factor (TNF), mRNA	0.503896
gi_259906437	tumor necrosis factor receptor superfamily, member 10a (TNFRSF10A), mRNA	2.19506
gi_224494018	tumor necrosis factor receptor superfamily, member 10b (TNFRSF10B), transcript variant 1, mRNA	0.411232
gi_224494025	tumor necrosis factor receptor superfamily, member 10b (TNFRSF10B), transcript variant 2, mRNA	0.408773
gi_224494036	tumor necrosis factor receptor superfamily, member 10b (TNFRSF10B), transcript variant 3, non-coding RNA	0.41634
gi_301898781	tumor necrosis factor receptor superfamily, member 10c, decoy without an intracellular domain (TNFRSF10C), mRNA	0.302291
gi_42544227	tumor necrosis factor receptor superfamily, member 10d, decoy with truncated death domain (TNFRSF10D), mRNA	0.463308
gi_22547111	tumor necrosis factor receptor superfamily, member 11a, NFKB activator (TNFRSF11A), mRNA	11.9346
gi_187828666	tumor necrosis factor receptor superfamily, member 12A (TNFRSF12A), mRNA	0.296363
gi_23238205	tumor necrosis factor receptor superfamily, member 13B (TNFRSF13B), mRNA	0.0528066
gi_169808386	tumor necrosis factor receptor superfamily, member 13C (TNFRSF13C), mRNA	0.0693941
gi_23200040	tumor necrosis factor receptor superfamily, member 14 (herpesvirus entry mediator) (TNFRSF14), mRNA	0.932305
gi_23238191	tumor necrosis factor receptor superfamily, member 17 (TNFRSF17), mRNA	0.148795
gi_23238190	tumor necrosis factor receptor superfamily, member 18 (TNFRSF18), transcript variant 1, mRNA	19.4116
gi_23238193	tumor necrosis factor receptor superfamily, member 18 (TNFRSF18), transcript variant 2, mRNA	17.9736
gi_23238196	tumor necrosis factor receptor superfamily, member 18 (TNFRSF18), transcript variant 3, mRNA	19.1815
gi_325120956	tumor necrosis factor receptor superfamily, member 19 (TNFRSF19), transcript variant 1, mRNA	81.8511
gi_325120957	tumor necrosis factor receptor superfamily, member 19 (TNFRSF19), transcript variant 2, mRNA	45.7875
gi_325120958	tumor necrosis factor receptor superfamily, member 19 (TNFRSF19), transcript variant 3, mRNA	54.4236
gi_325120960	tumor necrosis factor receptor superfamily, member 19 (TNFRSF19), transcript variant 4, mRNA	54.654
gi_301336149	tumor necrosis factor receptor superfamily, member 1A (TNFRSF1A), mRNA	0.765573
gi_23312365	tumor necrosis factor receptor superfamily, member 1B (TNFRSF1B), mRNA	0.205626
gi_23238206	tumor necrosis factor receptor superfamily, member 21 (TNFRSF21), mRNA	0.662759
gi_23200020	tumor necrosis factor receptor superfamily, member 25 (TNFRSF25), transcript variant 1, mRNA	1.84585
gi_89142744	tumor necrosis factor receptor superfamily, member 25 (TNFRSF25), transcript variant 12, mRNA	2.15014
gi_23200019	tumor necrosis factor receptor superfamily, member 25 (TNFRSF25), transcript variant 2, mRNA	2.05302
gi_23200022	tumor necrosis factor receptor superfamily, member 25 (TNFRSF25), transcript variant 3, mRNA	1.80417
gi_23200024	tumor necrosis factor receptor superfamily, member 25 (TNFRSF25), transcript variant 4, mRNA	1.77169
gi_23200030	tumor necrosis factor receptor superfamily, member 25 (TNFRSF25), transcript variant 7, mRNA	1.49018
gi_315360637	tumor necrosis factor receptor superfamily, member 4 (TNFRSF4), mRNA	3.78141
gi_323639466	tumor necrosis factor receptor superfamily, member 6b, decoy (TNFRSF6B), mRNA	0.828902
gi_68348710	tumor necrosis factor receptor superfamily, member 8 (TNFRSF8), transcript variant 1, mRNA	0.234614
gi_68348712	tumor necrosis factor receptor superfamily, member 8 (TNFRSF8), transcript variant 2, mRNA	0.224551
gi_315259099	tumor necrosis factor receptor superfamily, member 9 (TNFRSF9), mRNA	0.904187
gi_221316727	tumor necrosis factor, alpha-induced protein 1 (endothelial) (TNFAIP1), mRNA	2.24186
gi_315139000	tumor necrosis factor, alpha-induced protein 6 (TNFAIP6), mRNA	0.0399542
gi_117676364	tumor necrosis factor, alpha-induced protein 8 (TNFAIP8), transcript variant 1, mRNA	1.87842
gi_117676369	tumor necrosis factor, alpha-induced protein 8 (TNFAIP8), transcript variant 2, mRNA	1.90977
gi_269846911	tumor necrosis factor, alpha-induced protein 8-like 1 (TNFAIP8L1), transcript variant 1, mRNA	1.08472
gi_269846917	tumor necrosis factor, alpha-induced protein 8-like 1 (TNFAIP8L1), transcript variant 2, mRNA	1.08318
gi_325651998	tumor necrosis factor, alpha-induced protein 8-like 2 (TNFAIP8L2), mRNA	0.723405
gi_59709435	tumor necrosis factor, alpha-induced protein 8-like 3 (TNFAIP8L3), mRNA	0.560873
gi_31652248	lipopolysaccharide binding protein (LBP), mRNA	0.239725
gi_210147490	lipopolysaccharide-induced TNF factor (LITAF), transcript variant 1, mRNA	0.327383
gi_210147504	lipopolysaccharide-induced TNF factor (LITAF), transcript variant 2, mRNA	0.328047
gi_210147506	lipopolysaccharide-induced TNF factor (LITAF), transcript variant 3, mRNA	0.329069
gi_210147508	lipopolysaccharide-induced TNF factor (LITAF), transcript variant 4, non-coding RNA	0.286486
gi_210147490	lipopolysaccharide-induced TNF factor (LITAF), transcript variant 1, mRNA	0.327383
gi_210147504	lipopolysaccharide-induced TNF factor (LITAF), transcript variant 2, mRNA	0.328047
gi_210147506	lipopolysaccharide-induced TNF factor (LITAF), transcript variant 3, mRNA	0.329069
gi_210147508	lipopolysaccharide-induced TNF factor (LITAF), transcript variant 4, non-coding RNA	0.286486
gi_115387096	TNFRSF1A-associated via death domain (TRADD), mRNA	1.53333
gi_4557328	Fas ligand (TNF superfamily, member 6) (FASLG), mRNA	0.585709
gi_23238198	RELT tumor necrosis factor receptor (RELT), transcript variant 1, mRNA	0.268077
gi_23238199	RELT tumor necrosis factor receptor (RELT), transcript variant 2, mRNA	0.267747
	Interferon-Related Transcripts
Sequence name	NCBI description	Relative Expression in ILCs
gi_46488931	interferon (alpha, beta and omega) receptor 1 (IFNAR1), mRNA	0.913557
gi_46488936	interferon (alpha, beta and omega) receptor 2 (IFNAR2), transcript variant 1, mRNA	1.26367
gi_46488933	interferon (alpha, beta and omega) receptor 2 (IFNAR2), transcript variant 2, mRNA	1.30664
gi_46488934	interferon (alpha, beta and omega) receptor 2 (IFNAR2), transcript variant 3, mRNA	1.25018
gi_167466162	interferon gamma receptor 1 (IFNGR1), mRNA	0.447624
gi_167466167	interferon gamma receptor 2 (interferon gamma transducer 1) (IFNGR2), mRNA	0.440356
gi_150010588	interferon induced transmembrane protein 1 (9-27) (IFITM1), mRNA	2.00601
gi_334848152	interferon induced transmembrane protein 10 (IFITM10), mRNA	1.40041
gi_151101190	interferon induced transmembrane protein 2 (1-8D) (IFITM2), mRNA	1.60586
gi_148612841	interferon induced transmembrane protein 3 (IFITM3), mRNA	1.49047
gi_39573714	interferon induced transmembrane protein 4 pseudogene (IFITM4P), non-coding RNA	0.188156
gi_27886567	interferon induced with helicase C domain 1 (IFIH1), mRNA	1.32534
gi_196049386	interferon regulatory factor 1 (IRF1), mRNA	1.43862
gi_153082751	interferon regulatory factor 2 (IRF2), mRNA	2.16564
gi_116734703	interferon regulatory factor 2 binding protein 2 (IRF2BP2), transcript variant 1, mRNA	1.05785
gi_116734705	interferon regulatory factor 2 binding protein 2 (IRF2BP2), transcript variant 2, mRNA	1.0733
gi_308199444	interferon regulatory factor 3 (IRF3), transcript variant 1, mRNA	1.7394
gi_308199445	interferon regulatory factor 3 (IRF3), transcript variant 2, mRNA	1.67554
gi_308199447	interferon regulatory factor 3 (IRF3), transcript variant 3, mRNA	1.09802
gi_308199449	interferon regulatory factor 3 (IRF3), transcript variant 4, mRNA	1.68275
gi_308199453	interferon regulatory factor 3 (IRF3), transcript variant 5, mRNA	1.28936
gi_308199451	interferon regulatory factor 3 (IRF3), transcript variant 6, mRNA	1.26008
gi_308199455	interferon regulatory factor 3 (IRF3), transcript variant 7, mRNA	1.49562
gi_308199457	interferon regulatory factor 3 (IRF3), transcript variant 8, mRNA	1.47289
gi_305410879	interferon regulatory factor 4 (IRF4), transcript variant 1, mRNA	0.492448
gi_305632827	interferon regulatory factor 4 (IRF4), transcript variant 2, mRNA	0.492965
gi_305632831	interferon regulatory factor 4 (IRF4), transcript variant 3, non-coding RNA	0.499045
gi_38683858	interferon regulatory factor 5 (IRF5), transcript variant 2, mRNA	0.937023
gi_291190718	interferon regulatory factor 5 (IRF5), transcript variant 3, mRNA	0.936545
gi_148833493	interferon regulatory factor 5 (IRF5), transcript variant 5, mRNA	1.2955
gi_334883189	interferon regulatory factor 5 (IRF5), transcript variant 8, mRNA	0.959587
gi_331999973	interferon regulatory factor 6 (IRF6), transcript variant 1, mRNA	0.602406
gi_331999977	interferon regulatory factor 6 (IRF6), transcript variant 2, mRNA	0.608867
gi_98985820	interferon regulatory factor 7 (IRF7), transcript variant a, mRNA	0.972317
gi_98985818	interferon regulatory factor 7 (IRF7), transcript variant d, mRNA	0.909366
gi_55953136	interferon regulatory factor 8 (IRF8), mRNA	1.21238
gi_34147571	interferon stimulated exonuclease gene 20kDa (ISG20), mRNA	0.774819
gi_13569959	interferon stimulated exonuclease gene 20kDa-like 2 (ISG20L2), mRNA	0.788535
gi_306922357	interferon-induced protein 35 (IFI35), mRNA	1.18321
gi_166706908	interferon-induced protein 44-like (IFI44L), mRNA	2.64724
gi_116534936	interferon-induced protein with tetratricopeptide repeats 1 (IFIT1), transcript variant 2, mRNA	0.320898
gi_153082754	interferon-induced protein with tetratricopeptide repeats 2 (IFIT2), mRNA	0.807924
gi_197276657	interferon-induced protein with tetratricopeptide repeats 3 (IFIT3), transcript variant 1, mRNA	0.75914
gi_197276656	interferon-induced protein with tetratricopeptide repeats 3 (IFIT3), transcript variant 2, mRNA	0.763764
gi_13128949	interferon, alpha 1 (IFNA1), mRNA	0.073552
gi_55925613	interferon, alpha-inducible protein 27 (IFI27), transcript variant 2, mRNA	0.411633
gi_209862794	interferon, alpha-inducible protein 27-like 1 (IFI27L1), transcript variant 1, mRNA	0.82669
gi_209862797	interferon, alpha-inducible protein 27-like 1 (IFI27L1), transcript variant 2, mRNA	0.666447
gi_50511937	interferon, alpha-inducible protein 27-like 2 (IFI27L2), mRNA	0.4014
gi_94538326	interferon, alpha-inducible protein 6 (IFI6), transcript variant 1, mRNA	0.522444
gi_94538329	interferon, alpha-inducible protein 6 (IFI6), transcript variant 2, mRNA	0.496974
gi_94538330	interferon, alpha-inducible protein 6 (IFI6), transcript variant 3, mRNA	0.49104
gi_56786137	interferon, gamma (IFNG), mRNA	0.247216
gi_330864752	interferon, gamma-inducible protein 16 (IFI16), transcript variant 1, mRNA	0.831345
gi_112789561	interferon, gamma-inducible protein 16 (IFI16), transcript variant 2, mRNA	0.868018
gi_29826337	interferon, gamma-inducible protein 30 (IFI30), mRNA	0.346942
gi_46488931	interferon (alpha, beta and omega) receptor 1 (IFNAR1), mRNA	0.913557
gi_46488936	interferon (alpha, beta and omega) receptor 2 (IFNAR2), transcript variant 1, mRNA	1.26367
gi_46488933	interferon (alpha, beta and omega) receptor 2 (IFNAR2), transcript variant 2, mRNA	1.30664
gi_46488934	interferon (alpha, beta and omega) receptor 2 (IFNAR2), transcript variant 3, mRNA	1.25018
gi_167466162	interferon gamma receptor 1 (IFNGR1), mRNA	0.447624
gi_167466167	interferon gamma receptor 2 (interferon gamma transducer 1) (IFNGR2), mRNA	0.440356
gi_150010588	interferon induced transmembrane protein 1 (9-27) (IFITM1), mRNA	2.00601
gi_334848152	interferon induced transmembrane protein 10 (IFITM10), mRNA	1.40041
gi_151101190	interferon induced transmembrane protein 2 (1-8D) (IFITM2), mRNA	1.60586
gi_148612841	interferon induced transmembrane protein 3 (IFITM3), mRNA	1.49047
gi_39573714	interferon induced transmembrane protein 4 pseudogene (IFITM4P), non-coding RNA	0.188156
gi_70608167	interferon induced transmembrane protein 5 (IFITM5), mRNA	0.719175
	Other Cytokines and Cytokine-Related Transcripts
Sequence name	NCBI description	Relative Expression in ILCs
gi_89274168	cytokine induced apoptosis inhibitor 1 (CIAPIN1), mRNA	1.03968
gi_19923095	cytokine receptor-like factor 2 (CRLF2), transcript variant 1, mRNA	4.92185
gi_59958358	cytokine receptor-like factor 2 (CRLF2), transcript variant 2, mRNA	10.3831
gi_156142185	cytokine receptor-like factor 3 (CRLF3), mRNA	0.813097
gi_24430216	interleukin 10 (IL10), mRNA	0.625562
gi_24497437	interleukin 12B (natural killer cell stimulatory factor 2, cytotoxic lymphocyte maturation factor 2, p40) (IL12B), mRNA	0.654
gi_27502389	interleukin 18 (interferon-gamma-inducing factor) (IL18), mRNA	1.58271
gi_28144902	interleukin 23, alpha subunit p19 (IL23A), mRNA	2.75195
gi_28144900	interleukin 28B (interferon, lambda 3) (IL28B), mRNA	0.35177
gi_26024324	interleukin 29 (interferon, lambda 1) (IL29), mRNA	3.47601
gi_28416914	interleukin 3 (colony-stimulating factor, multiple) (IL3), mRNA	0.734338
gi_61639465	interleukin 32 (IL32), transcript variant 1, mRNA	2.80331
gi_61639470	interleukin 32 (IL32), transcript variant 2, mRNA	2.86454
gi_61658631	interleukin 32 (IL32), transcript variant 3, mRNA	2.64592
gi_61658633	interleukin 32 (IL32), transcript variant 4, mRNA	9.34545
gi_61658635	interleukin 32 (IL32), transcript variant 5, mRNA	2.58965
gi_61658637	interleukin 32 (IL32), transcript variant 6, mRNA	2.246
gi_61658639	interleukin 32 (IL32), transcript variant 7, mRNA	2.65436
gi_61658641	interleukin 32 (IL32), transcript variant 8, mRNA	2.80884
gi_224831235	interleukin 6 (interferon, beta 2) (IL6), mRNA	0.165963
gi_324073503	interleukin 8 (IL8), mRNA	0.200436
gi_166235150	colony stimulating factor 1 (macrophage) (CSF1), transcript variant 3, mRNA	1.81881
gi_4505184	macrophage migration inhibitory factor (glycosylation-inhibiting factor) (MIF), mRNA
gi_50726992	cardiotrophin-like cytokine factor 1 (CLCF1), transcript variant 1, mRNA	0.302308
gi_261245021	cardiotrophin-like cytokine factor 1 (CLCF1), transcript variant 2, mRNA	0.292699
gi_4507232	suppressor of cytokine signaling 1 (SOCS1), mRNA	0.771989
gi_21536304	suppressor of cytokine signaling 2 (SOCS2), mRNA	0.602934
gi_45439351	suppressor of cytokine signaling 3 (SOCS3), mRNA	1.0926
gi_40807479	suppressor of cytokine signaling 4 (SOCS4), transcript variant 1, mRNA	0.846957
gi_40807478	suppressor of cytokine signaling 4 (SOCS4), transcript variant 2, mRNA	0.849942
gi_41349444	suppressor of cytokine signaling 5 (SOCS5), transcript variant 1, mRNA	1.37197
gi_41349445	suppressor of cytokine signaling 5 (SOCS5), transcript variant 2, mRNA	1.37767
gi_118402588	suppressor of cytokine signaling 6 (SOCS6), mRNA	0.616817
	Chemokines
Sequence name	NCBI description	Relative Expression in ILCs
gi_312434026	chemokine (C motif) ligand 1 (XCL1), mRNA	54.6307
gi_156713435	chemokine (C motif) ligand 2 (XCL2), mRNA	10.9596
gi_22538800	chemokine (C-C motif) ligand 16 (CCL16), mRNA	0.80314
gi_194239686	chemokine (C-C motif) ligand 20 (CCL20), transcript variant 1, mRNA	0.0572405
gi_194239687	chemokine (C-C motif) ligand 20 (CCL20), transcript variant 2, mRNA	0.0617794
gi_300360575	chemokine (C-C motif) ligand 22 (CCL22), mRNA	0.715254
gi_22165428	chemokine (C-C motif) ligand 27 (CCL27), mRNA	3.23629
gi_90970326	chemokine (C-C motif) ligand 28 (CCL28), mRNA	0.562534
gi_121582465	chemokine (C-C motif) ligand 3 (CCL3), mRNA	0.281332
gi_48949814	chemokine (C-C motif) ligand 3-like 1 (CCL3L1), mRNA	0.224428
gi_93589093	chemokine (C-C motif) ligand 3-like 3 (CCL3L3), mRNA	0.222301
gi_90704850	chemokine (C-C motif) ligand 4 (CCL4), transcript variant 1, mRNA	0.0760313
gi_48949791	chemokine (C-C motif) ligand 4-like 1 (CCL4L1), mRNA	0.15044
gi_48949836	chemokine (C-C motif) ligand 4-like 2 (CCL4L2), mRNA	0.15044
gi_22538813	chemokine (C-C motif) ligand 5 (CCL5), mRNA	0.267046
gi_22538815	chemokine (C-C motif) ligand 8 (CCL8), mRNA	3.18235
gi_154816175	chemokine (C-X-C motif) ligand 16 (CXCL16), transcript variant 1, mRNA	0.169965
gi_154816177	chemokine (C-X-C motif) ligand 16 (CXCL16), transcript variant 2, mRNA	0.153531
gi_148298657	chemokine (C-X-C motif) ligand 2 (CXCL2), mRNA	0.1884
gi_54144649	chemokine (C-X-C motif) ligand 3 (CXCL3), mRNA	0.108866
gi_323422857	chemokine (C-X-C motif) ligand 10 (CXCL10), mRNA	1.31849
gi_307611978	chemokine (C-X-C motif) ligand 11 (CXCL11), mRNA	0.606804
gi_291045298	chemokine (C-X-C motif) ligand 12 (CXCL12), transcript variant 1, mRNA	0.539381
gi_291045299	chemokine (C-X-C motif) ligand 12 (CXCL12), transcript variant 2, mRNA	0.0770545
gi_291045120	chemokine (C-X-C motif) ligand 12 (CXCL12), transcript variant 3, mRNA	7.55134
gi_154816175	chemokine (C-X-C motif) ligand 16 (CXCL16), transcript variant 1, mRNA	0.169965
gi_154816177	chemokine (C-X-C motif) ligand 16 (CXCL16), transcript variant 2, mRNA	0.153531
gi_148298657	chemokine (C-X-C motif) ligand 2 (CXCL2), mRNA	0.1884
gi_54144649	chemokine (C-X-C motif) ligand 3 (CXCL3), mRNA	0.108866
gi_4505186	chemokine (C-X-C motif) ligand 9 (CXCL9), mRNA	0.239725
gi_156523973	chemokine binding protein 2 (CCBP2), mRNA	0.722592
gi_321267557	chemokine-like factor (CKLF), transcript variant 1, mRNA	2.29591
gi_321267554	chemokine-like factor (CKLF), transcript variant 2, mRNA	1.90454
gi_321267553	chemokine-like factor (CKLF), transcript variant 3, mRNA	1.81753
gi_321267556	chemokine-like factor (CKLF), transcript variant 4, mRNA	2.06287
gi_323363000	chemokine-like factor (CKLF), transcript variant 5, mRNA	2.35187
gi_323363007	CKLF-CMTM1 readthrough (CKLF-CMTM1), transcript variant 1, mRNA	0.0234514
gi_323363005	CKLF-CMTM1 readthrough (CKLF-CMTM1), transcript variant 2, mRNA	2.41406
gi_321267531	CKLF-CMTM1 readthrough (CKLF-CMTM1), transcript variant 3, mRNA	2.10849
gi_148743785	CKLF-like MARVEL transmembrane domain containing 1 (CMTM1), transcript variant 16, mRNA	5.60533
gi_148743782	CKLF-like MARVEL transmembrane domain containing 1 (CMTM1), transcript variant 17, mRNA	4.14615
gi_148743777	CKLF-like MARVEL transmembrane domain containing 1 (CMTM1), transcript variant 18, mRNA	4.00306
gi_148743779	CKLF-like MARVEL transmembrane domain containing 1 (CMTM1), transcript variant 3, mRNA	16.1814
gi_148743781	CKLF-like MARVEL transmembrane domain containing 1 (CMTM1), transcript variant 4, mRNA	6.67292
gi_148743787	CKLF-like MARVEL transmembrane domain containing 1 (CMTM1), transcript variant 5, mRNA	6.04384
gi_31563435	CKLF-like MARVEL transmembrane domain containing 2 (CMTM2), transcript variant 1, mRNA	0.295551
gi_313569847	CKLF-like MARVEL transmembrane domain containing 2 (CMTM2), transcript variant 2, mRNA	0.46841
gi_313569850	CKLF-like MARVEL transmembrane domain containing 3 (CMTM3), transcript variant 1, mRNA	1.31317
gi_313569851	CKLF-like MARVEL transmembrane domain containing 3 (CMTM3), transcript variant 2, mRNA	1.31661
gi_313569852	CKLF-like MARVEL transmembrane domain containing 3 (CMTM3), transcript variant 6, non-coding RNA	1.64766
gi_313569870	CKLF-like MARVEL transmembrane domain containing 3 (CMTM3), transcript variant 7, non-coding RNA	1.28474
gi_31343534	CKLF-like MARVEL transmembrane domain containing 4 (CMTM4), transcript variant 1, mRNA	1.65471
gi_82546839	CKLF-like MARVEL transmembrane domain containing 4 (CMTM4), transcript variant 2, mRNA	1.80668
gi_32130531	CKLF-like MARVEL transmembrane domain containing 5 (CMTM5), transcript variant 1, mRNA	0.203181
gi_82546840	CKLF-like MARVEL transmembrane domain containing 5 (CMTM5), transcript variant 3, mRNA	0.156376
gi_32130534	CKLF-like MARVEL transmembrane domain containing 6 (CMTM6), mRNA	1.25949
gi_31657097	CKLF-like MARVEL transmembrane domain containing 7 (CMTM7), transcript variant 1, mRNA	0.492288
gi_31657098	CKLF-like MARVEL transmembrane domain containing 7 (CMTM7), transcript variant 2, mRNA	0.460163
gi_32130535	CKLF-like MARVEL transmembrane domain containing 8 (CMTM8), mRNA	0.307074
gi_50962798	family with sequence similarity 19 (chemokine (C-C motif)-like), member A1 (FAM19A1), mRNA	0.0711272
gi_50962798	family with sequence similarity 19 (chemokine (C-C motif)-like), member A1 (FAM19A1), mRNA	0.0711272
gi_52486623	family with sequence similarity 19 (chemokine (C-C motif)-like), member A2 (FAM19A2), mRNA	1.01217
	Chemokine Receptors
Sequence name	NCBI description	Relative Expression in ILCs
gi_66932939	chemokine (C motif) receptor 1 (XCR1), transcript variant 1, mRNA	3.94224
gi_66932940	chemokine (C motif) receptor 1 (XCR1), transcript variant 2, mRNA	8.91777
gi_53759124	chemokine (C-C motif) receptor 1 (CCR1), mRNA	0.369861
gi_183979979	chemokine (C-C motif) receptor 2 (CCR2), transcript variant A, mRNA	1.79454
gi_183979981	chemokine (C-C motif) receptor 2 (CCR2), transcript variant B, mRNA	2.21253
gi_257743050	chemokine (C-C motif) receptor 3 (CCR3), transcript variant 2, mRNA	1.78554
gi_257743045	chemokine (C-C motif) receptor 3 (CCR3), transcript variant 3, mRNA	1.78699
gi_257743047	chemokine (C-C motif) receptor 3 (CCR3), transcript variant 4, mRNA	1.7956
gi_48762930	chemokine (C-C motif) receptor 4 (CCR4), mRNA	0.723692
gi_154091329	chemokine (C-C motif) receptor 5 (CCR5), transcript variant A, mRNA	0.343281
gi_154091327	chemokine (C-C motif) receptor 5 (CCR5), transcript variant B, mRNA	0.345834
gi_150417991	chemokine (C-C motif) receptor 6 (CCR6), transcript variant 1, mRNA	1.47651
gi_150417990	chemokine (C-C motif) receptor 6 (CCR6), transcript variant 2, mRNA	1.45907
gi_299473754	chemokine (C-C motif) receptor 7 (CCR7), mRNA	0.118194
gi_302495428	chemokine (C-C motif) receptor 9 (CCR9), transcript variant A, mRNA	1.99605
gi_302495427	chemokine (C-C motif) receptor 9 (CCR9), transcript variant B, mRNA	2.03818
gi_302495426	chemokine (C-C motif) receptor 9 (CCR9), transcript variant C, non-coding RNA	1.97548
gi_68215223	chemokine (C-C motif) receptor-like 2 (CCRL2), transcript variant 1, mRNA	0.262402
gi_195972794	chemokine (C-C motif) receptor-like 2 (CCRL2), transcript variant 2, mRNA	0.294662
gi_292781859	chemokine (C-X-C motif) ligand 1 (melanoma growth stimulating activity, alpha) (CXCL1), mRNA	0.179794
gi_29171679	chemokine (C-X-C motif) receptor 1 (CXCR1), mRNA	0.389174
gi_269973857	chemokine (C-X-C motif) receptor 2 (CXCR2), transcript variant 1, mRNA	0.625168
gi_269973858	chemokine (C-X-C motif) receptor 2 (CXCR2), transcript variant 2, mRNA	0.51447
gi_84871989	chemokine (C-X-C motif) receptor 2 pseudogene 1 (CXCR2P1), non-coding RNA	0.147025
gi_4504098	chemokine (C-X-C motif) receptor 3 (CXCR3), transcript variant 1, mRNA	0.205646
gi_218563729	chemokine (C-X-C motif) receptor 3 (CXCR3), transcript variant 2, mRNA	0.205385
gi_56790926	chemokine (C-X-C motif) receptor 4 (CXCR4), transcript variant 1, mRNA	0.63171
gi_56790928	chemokine (C-X-C motif) receptor 4 (CXCR4), transcript variant 2, mRNA	0.634436
gi_166091436	chemokine (C-X-C motif) receptor 5 (CXCR5), transcript variant 1, mRNA	0.109076
gi_14589868	chemokine (C-X-C motif) receptor 5 (CXCR5), transcript variant 2, mRNA	0.110356
gi_5730105	chemokine (C-X-C motif) receptor 6 (CXCR6), mRNA	3.00304
gi_114155149	chemokine (C-X-C motif) receptor 7 (CXCR7), mRNA	0.741404
gi_283837933	chemokine (C-X3-C motif) receptor 1 (CX3CR1), transcript variant 1, mRNA	0.0425827
gi_283837923	chemokine (C-X3-C motif) receptor 1 (CX3CR1), transcript variant 2, mRNA	0.591547
gi_283837926	chemokine (C-X3-C motif) receptor 1 (CX3CR1), transcript variant 3, mRNA	0.599393
gi_68348719	chemokine (C-X3-C motif) receptor 1 (CX3CR1), transcript variant 4, mRNA	0.613525
gi_215272314	chemokine-like receptor 1 (CMKLR1), transcript variant 2, mRNA	0.528353
gi_215272318	chemokine-like receptor 1 (CMKLR1), transcript variant 3, mRNA	0.540634
gi_215272320	chemokine-like receptor 1 (CMKLR1), transcript variant 4, mRNA	0.540915
gi_157427681	CHIA-like pseudogene (RP11-165H20.1), non-coding RNA	0.312974
	MHC-Related Transcripts
Sequence name	NCBI description	Relative Expression in ILCs
gi_341916197	HLA class II histocompatibility antigen, DQ alpha 1 chain-like, transcript variant 1 (LOC100507718), mRNA	0.236969
gi_310118014	HLA class II histocompatibility antigen, DQ alpha 1 chain-like, transcript variant 1 (LOC100509457), mRNA	0.30318
gi_310125019	HLA class II histocompatibility antigen, DQ alpha 1 chain-like, transcript variant 2 (LOC100507718), mRNA	0.312133
gi_310118018	HLA class II histocompatibility antigen, DQ alpha 1 chain-like, transcript variant 2 (LOC100509457), mRNA	0.341226
gi_341916198	HLA class II histocompatibility antigen, DQ alpha 1 chain-like, transcript variant 3 (LOC100507718), mRNA	0.276622
gi_310118016	HLA class II histocompatibility antigen, DQ alpha 1 chain-like, transcript variant 3 (LOC100509457), mRNA	0.342679
gi_310118001	HLA class II histocompatibility antigen, DR beta 4 chain-like (LOC100509582), mRNA	0.268593
gi_310124853	HLA class II histocompatibility antigen, DRB1-7 beta chain-like, transcript variant 1 (LOC100507709), mRNA	0.30957
gi_310124933	HLA class II histocompatibility antigen, DRB1-7 beta chain-like, transcript variant 1 (LOC100507714), mRNA	0.304046
gi_341914913	HLA class II histocompatibility antigen, DRB1-7 beta chain-like, transcript variant 1 (LOC100507714), mRNA	0.284497
gi_310124935	HLA class II histocompatibility antigen, DRB1-7 beta chain-like, transcript variant 2 (LOC100507714), mRNA	0.30205
gi_341914915	HLA class II histocompatibility antigen, DRB1-7 beta chain-like, transcript variant 2 (LOC100507714), mRNA	0.28054
gi_310124859	HLA class II histocompatibility antigen, DRB1-7 beta chain-like, transcript variant 3 (LOC100507709), mRNA	0.322862
gi_310124939	HLA class II histocompatibility antigen, DRB1-7 beta chain-like, transcript variant 3 (LOC100507714), mRNA	0.308036
gi_341914917	HLA class II histocompatibility antigen, DRB1-7 beta chain-like, transcript variant 3 (LOC100507714), mRNA	0.28174
gi_341914919	HLA class II histocompatibility antigen, DRB1-7 beta chain-like, transcript variant 4 (LOC100507714), mRNA	0.277054
gi_156938335	class II, major histocompatibility complex, transactivator (CIITA), mRNA	0.920206
gi_221139824	HLA complex group 4 (non-protein coding) (HCG4), non-coding RNA	1.20048
gi_337752171	major histocompatibility complex, class I, A (HLA-A), transcript variant 1, mRNA	1.13276
gi_337752169	major histocompatibility complex, class I, A (HLA-A), transcript variant 2, mRNA	0.898893
gi_170650640	major histocompatibility complex, class I, B (HLA-B), mRNA	1.22581
gi_301171456	major histocompatibility complex, class I, E (HLA-E), mRNA	0.946243
gi_149158697	major histocompatibility complex, class I, F (HLA-F), transcript variant 2, mRNA	1.07809
gi_149158699	major histocompatibility complex, class I, F (HLA-F), transcript variant 3, mRNA	1.05747
gi_269914105	major histocompatibility complex, class I, H (pseudogene) (HLA-H), non-coding RNA	0.816629
gi_240120085	major histocompatibility complex, class I, L, pseudogene (HLA-L), non-coding RNA	0.627764
gi_207113141	major histocompatibility complex, class II, DM alpha (HLA-DMA), mRNA	0.515302
gi_301129274	major histocompatibility complex, class II, DM beta (HLA-DMB), mRNA	0.907175
gi_118402587	major histocompatibility complex, class II, DO beta (HLA-DOB), mRNA	0.523822
gi_335883183	major histocompatibility complex, class II, DP alpha 1 (HLA-DPA1), transcript variant 1, mRNA	0.56709
gi_335883184	major histocompatibility complex, class II, DP alpha 1 (HLA-DPA1), transcript variant 2, mRNA	0.562293
gi_335883186	major histocompatibility complex, class II, DP alpha 1 (HLA-DPA1), transcript variant 3, mRNA	0.564353
gi_334688863	major histocompatibility complex, class II, DP beta 1 (HLA-DPB1), mRNA	0.499399
gi_30578399	major histocompatibility complex, class II, DP beta 2 (pseudogene) (HLA-DPB2), non-coding RNA	0.439946
gi_52426772	major histocompatibility complex, class II, DQ alpha 1 (HLA-DQA1), mRNA	0.791298
gi_298358650	major histocompatibility complex, class II, DQ alpha 2 (HLA-DQA2), mRNA	2.16876
gi_301171411	major histocompatibility complex, class II, DR alpha (HLA-DRA), mRNA	0.421802
gi_155030210	major histocompatibility complex, class II, DR beta 1 (HLA-DRB1), mRNA	1.80249
gi_18641371	major histocompatibility complex, class II, DR beta 3 (HLA-DRB3), mRNA	0.447383
gi_52630343	major histocompatibility complex, class II, DR beta 4 (HLA-DRB4), mRNA	0.274077
gi_26665892	major histocompatibility complex, class II, DR beta 5 (HLA-DRB5), mRNA	4.3617
gi_30172540	major histocompatibility complex, class II, DR beta 6 (pseudogene) (HLA-DRB6), non-coding RNA	0.298934
	Pattern Recognition Receptors and Associated Signaling Molecules
Sequence name	NCBI description	Relative Expression in ILCs
gi_25777607	NLR family member X1 (NLRX1), transcript variant 1, mRNA	1.48738
gi_25777609	NLR family member X1 (NLRX1), transcript variant 2, mRNA	1.42896
gi_116268108	NLR family, CARD domain containing 5 (NLRC5), mRNA	0.825741
gi_126090702	pyrin and HIN domain family, member 1 (PYHIN1), transcript variant a1, mRNA	0.0796017
gi_126116568	pyrin and HIN domain family, member 1 (PYHIN1), transcript variant a2, mRNA	0.104191
gi_126116590	pyrin and HIN domain family, member 1 (PYHIN1), transcript variant b1, mRNA	0.107778
gi_126090668	pyrin and HIN domain family, member 1 (PYHIN1), transcript variant b2, mRNA	0.109169
gi_41350336	toll-like receptor 1 (TLR1), mRNA	0.62437
gi_306140489	toll-like receptor 10 (TLR10), transcript variant 2, mRNA	0.634703
gi_306140490	toll-like receptor 10 (TLR10), transcript variant 3, mRNA	0.548371
gi_306140492	toll-like receptor 10 (TLR10), transcript variant 4, mRNA	0.634665
gi_306140494	toll-like receptor 10 (TLR10), transcript variant 5, mRNA	0.668041
gi_68160956	toll-like receptor 2 (TLR2), mRNA	0.553891
gi_19718735	toll-like receptor 3 (TLR3), mRNA	0.413526
gi_207028620	toll-like receptor 4 (TLR4), transcript variant 1, mRNA	0.196697
gi_207028451	toll-like receptor 4 (TLR4), transcript variant 3, non-coding RNA	0.196597
gi_207028550	toll-like receptor 4 (TLR4), transcript variant 4, non-coding RNA	0.196562
gi_281427130	toll-like receptor 5 (TLR5), mRNA	0.805996
gi_318067953	toll-like receptor 6 (TLR6), mRNA	0.750008
gi_67944638	toll-like receptor 7 (TLR7), mRNA	0.709606
gi_257196253	toll-like receptor 8 (TLR8), mRNA	0.258147
gi_327365332	toll-like receptor 9 (TLR9), mRNA	1.82863
gi_311307323	toll-like receptor adaptor molecule 2 (TICAM2), mRNA	0.403218
gi_4757733	absent in melanoma 2 (AIM2), mRNA	0.229237
	CD Molecules
Sequence name	NCBI description	Relative Expression in ILCs
gi_223717957	CD109 molecule (CD109), transcript variant 1, mRNA	0.880513
gi_227430300	CD109 molecule (CD109), transcript variant 2, mRNA	0.869026
gi_227430302	CD109 molecule (CD109), transcript variant 3, mRNA	0.85881
gi_291575160	CD14 molecule (CD14), transcript variant 1, mRNA	0.14742
gi_291575161	CD14 molecule (CD14), transcript variant 2, mRNA	0.147364
gi_291575162	CD14 molecule (CD14), transcript variant 3, mRNA	0.116773
gi_291575164	CD14 molecule (CD14), transcript variant 4, mRNA	0.147532
gi_167555126	CD180 molecule (CD180), mRNA	1.82274
gi_117422442	CD27 molecule (CD27), mRNA	0.215881
gi_67188442	CD276 molecule (CD276), transcript variant 1, mRNA	6.89209
gi_67188430	CD276 molecule (CD276), transcript variant 2, mRNA	5.39381
gi_58331233	CD40 ligand (CD40LG), mRNA	1.06941
gi_48255936	CD44 molecule (Indian blood group) (CD44), transcript variant 2, mRNA	0.816173
gi_48255938	CD44 molecule (Indian blood group) (CD44), transcript variant 3, mRNA	0.895856
gi_117190500	CD70 molecule (CD70), mRNA	0.539381
gi_68448543	CD74 molecule, major histocompatibility complex, class II invariant chain (CD74), transcript variant 1, mRNA	0.533184
gi_68448524	CD74 molecule, major histocompatibility complex, class II invariant chain (CD74), transcript variant 2, mRNA	0.530056
gi_68448536	CD74 molecule, major histocompatibility complex, class II invariant chain (CD74), transcript variant 3, mRNA	0.530064
	Hypothetical Transcripts
Sequence name	NCBI description	Relative Expression in ILCs
gi_341915711	hypothetical LOC100652936 (LOC100652936), miscRNA	1.06596
gi_341913970	hypothetical LOC100653100 (LOC100653100), miscRNA	1.06596
gi_341914151	hypothetical LOC100653117 (LOC100653117), miscRNA	17.1523
gi_341915755	hypothetical LOC283887 (LOC283887), miscRNA	2.25741
gi_341914034	hypothetical LOC283887 (LOC283887), miscRNA	1.69923
gi_310113682	hypothetical LOC644075 (LOC644075), miscRNA	0.479994
gi_310118542	hypothetical LOC644075 (LOC644075), miscRNA	0.453616
gi_341915310	hypothetical protein LOC100652870 (LOC100652870), mRNA	0.641151
gi_341916283	hypothetical protein LOC100653063 (LOC100653063), mRNA	0.673909
gi_341916285	hypothetical protein LOC100653064 (LOC100653064), mRNA	0.723456
gi_341916185	major histocompatibility complex, class I, C, transcript variant 14 (HLA-C), mRNA	0.994048
gi_310113498	non-protein coding RNA 337 (NCRNA00337), miscRNA	0.755134
gi_336594541	hypothetical LOC284889 (LOC284889), non-coding RNA	1.5515
gi_224451067	hypothetical LOC554202 (LOC554202), non-coding RNA	0.625453
gi_212275915	hypothetical LOC728190 (LOC728190), non-coding RNA	0.785906
gi_168823574	hypothetical locus LOC678655 (LOC678655), non-coding RNA	0.59914
gi_333033806	chromosome 5 open reading frame 56 (C5orf56), transcript variant 3, mRNA	1.41427
gi_301601640	chromosome 7 open reading frame 28B (C7orf28B), mRNA	0.959147
gi_315583016	chromosome 7 open reading frame 74 (C7orf74), mRNA	1.78822
gi_283436086	chromosome X open reading frame 65 (CXorf65), transcript variant 1, mRNA	0.837472
gi_283436087	chromosome X open reading frame 65 (CXorf65), transcript variant 2, non-coding RNA	0.780895
	Enzymes
Sequence name	NCBI description	Relative Expression in ILCs
gi_69122970	1-acylglycerol-3-phosphate O-acyltransferase 2 (lysophosphatidic acid acyltransferase, beta) (AGPAT2), transcript variant 2, mRNA	1.07901
gi_74229012	2'-5'-oligoadenylate synthetase 1, 40/46kDa (OAS1), transcript variant 1, mRNA	0.53065
gi_74229014	2'-5'-oligoadenylate synthetase 1, 40/46kDa (OAS1), transcript variant 3, mRNA	0.546652
gi_74229018	2'-5'-oligoadenylate synthetase 2, 69/71kDa (OAS2), transcript variant 1, mRNA	1.80389
gi_74229016	2'-5'-oligoadenylate synthetase 2, 69/71kDa (OAS2), transcript variant 2, mRNA	1.74164
gi_74229020	2'-5'-oligoadenylate synthetase 2, 69/71kDa (OAS2), transcript variant 3, mRNA	1.99815
gi_45007006	2'-5'-oligoadenylate synthetase 3, 100kDa (OAS3), mRNA	1.33345
gi_38016929	2'-5'-oligoadenylate synthetase-like (OASL), transcript variant 2, mRNA	0.0981749
gi_157041238	arylacetamide deacetylase-like 3 (AADACL3), transcript variant 1, mRNA	0.930831
gi_157041236	arylacetamide deacetylase-like 3 (AADACL3), transcript variant 2, mRNA	0.930831
gi_144226250	chitinase 3-like 1 (cartilage glycoprotein-39) (CHI3L1), mRNA	0.402986
gi_133893285	chitinase, acidic (CHIA), transcript variant 4, mRNA	0.248945
gi_47132608	cyclin-dependent kinase inhibitor 2B (p15, inhibits CDK4) (CDKN2B), transcript variant 1, mRNA	0.468808
gi_47132609	cyclin-dependent kinase inhibitor 2B (p15, inhibits CDK4) (CDKN2B), transcript variant 2, mRNA	0.463721
gi_42764682	dual specificity phosphatase 6 (DUSP6), transcript variant 1, mRNA	0.422642
gi_238231452	dual specificity phosphatase 7 (DUSP7), mRNA	1.92463
gi_168480107	dual specificity phosphatase 9 (DUSP9), mRNA	2.81677
gi_51491913	dual specificity phosphatase and pro isomerase domain containing 1 (DUPD1), mRNA	1.07876
gi_224809575	immunity-related GTPase family, M (IRGM), mRNA	0.85209
gi_209364510	immunity-related GTPase family, Q (IRGQ), mRNA	0.885378
gi_50593015	LanC lantibiotic synthetase component C-like 2 (bacterial) (LANCL2), mRNA	0.782052
gi_281427263	LanC lantibiotic synthetase component C-like 3 (bacterial) (LANCL3), transcript variant 1, mRNA	0.814512
gi_281427264	LanC lantibiotic synthetase component C-like 3 (bacterial) (LANCL3), transcript variant 2, mRNA	0.811326
gi_61835207	mercaptopyruvate sulfurtransferase (MPST), nuclear gene encoding mitochondrial protein, transcript variant 1, mRNA	1.7603
gi_61835203	mercaptopyruvate sulfurtransferase (MPST), nuclear gene encoding mitochondrial protein, transcript variant 2, mRNA	1.75333
gi_194473680	mercaptopyruvate sulfurtransferase (MPST), nuclear gene encoding mitochondrial protein, transcript variant 3, mRNA	3.20932
gi_194473669	mercaptopyruvate sulfurtransferase (MPST), transcript variant 4, non-coding RNA	1.75106
gi_296278233	NADPH oxidase, EF-hand calcium binding domain 5 (NOX5), transcript variant 5, non-coding RNA	0.57065
gi_226371711	poly (ADP-ribose) polymerase family, member 9 (PARP9), transcript variant 3, mRNA	2.34423
gi_226371713	poly (ADP-ribose) polymerase family, member 9 (PARP9), transcript variant 4, mRNA	0.872832
gi_226371715	poly (ADP-ribose) polymerase family, member 9 (PARP9), transcript variant 5, mRNA	1.31942
gi_20149554	serpin peptidase inhibitor, clade B (ovalbumin), member 1 (SERPINB1), mRNA	0.659457
gi_4826901	serpin peptidase inhibitor, clade B (ovalbumin), member 10 (SERPINB10), mRNA	0.223192
gi_196259794	serpin peptidase inhibitor, clade B (ovalbumin), member 13 (SERPINB13), mRNA	0.539381
gi_219689109	serpin peptidase inhibitor, clade B (ovalbumin), member 2 (SERPINB2), transcript variant 1, mRNA	0.0890017
gi_219689108	serpin peptidase inhibitor, clade B (ovalbumin), member 2 (SERPINB2), transcript variant 2, mRNA	0.0914956
gi_194097387	serpin peptidase inhibitor, clade B (ovalbumin), member 3 (SERPINB3), mRNA	0.0385272
gi_305682590	serpin peptidase inhibitor, clade B (ovalbumin), member 6 (SERPINB6), transcript variant 1, mRNA	1.29653
gi_305682591	serpin peptidase inhibitor, clade B (ovalbumin), member 6 (SERPINB6), transcript variant 2, mRNA	1.29683
gi_38504672	serpin peptidase inhibitor, clade B (ovalbumin), member 8 (SERPINB8), transcript variant 1, mRNA	0.588862
gi_38504668	serpin peptidase inhibitor, clade B (ovalbumin), member 8 (SERPINB8), transcript variant 2, mRNA	0.58056
gi_223941859	serpin peptidase inhibitor, clade B (ovalbumin), member 9 (SERPINB9), mRNA	0.485251
gi_299782565	serpin peptidase inhibitor, clade B (ovalbumin), member 9 pseudogene (MGC39372), non-coding RNA	0.648542
gi_34335291	thiosulfate sulfurtransferase (rhodanese) (TST), nuclear gene encoding mitochondrial protein, mRNA	1.85914
gi_310122842	ovostatin (OVOS), mRNA	1.55737
gi_30089951	protein tyrosine phosphatase domain containing 1 (PTPDC1), transcript variant 1, mRNA	0.890935
gi_221218986	protein tyrosine phosphatase, mitochondrial 1 (PTPMT1), nuclear gene encoding mitochondrial protein, transcript variant 1, mRNA	1.13982
	Endothelial/Epithelial Related Transcripts
Sequence name	NCBI description	Relative Expression in ILCs
gi_169646744	angiopoietin 2 (ANGPT2), transcript variant 1, mRNA	0.517331
gi_169646748	angiopoietin 2 (ANGPT2), transcript variant 2, mRNA	0.545764
gi_169646753	angiopoietin 2 (ANGPT2), transcript variant 3, mRNA	0.552035
gi_38327520	angiopoietin-like 1 (ANGPTL1), mRNA	1.92636
gi_269995985	endothelin 1 (EDN1), transcript variant 1, mRNA	0.422407
gi_269995982	endothelin 1 (EDN1), transcript variant 2, mRNA	0.40941
gi_70906432	fibrinogen alpha chain (FGA), transcript variant alpha-E, mRNA	80.9072
gi_61744444	ficolin (collagen/fibrinogen domain containing lectin) 2 (hucolin) (FCN2), transcript variant SV0, mRNA	0.135966
gi_61744446	ficolin (collagen/fibrinogen domain containing lectin) 2 (hucolin) (FCN2), transcript variant SV1, mRNA	0.130942
gi_290560748	ficolin (collagen/fibrinogen domain containing) 1 (FCN1), mRNA	0.194893
gi_196162709	keratin 8 (KRT8), mRNA	0.684215
	Growth and Differentiation Factors
Sequence name	NCBI description	Relative Expression in ILCs
gi_325652088	growth differentiation factor 10 (GDF10), mRNA	2.91266
gi_4505184	macrophage migration inhibitory factor (glycosylation-inhibiting factor) (MIF), mRNA	1.50198
gi_52630444	monocyte to macrophage differentiation-associated (MMD), mRNA	0.441199
gi_66932922	myeloid-associated differentiation marker (MYADM), transcript variant 1, mRNA	1.15567
gi_66932921	myeloid-associated differentiation marker (MYADM), transcript variant 2, mRNA	1.5669
gi_66932924	myeloid-associated differentiation marker (MYADM), transcript variant 3, mRNA	1.16346
gi_66932926	myeloid-associated differentiation marker (MYADM), transcript variant 4, mRNA	2.06763
gi_66932928	myeloid-associated differentiation marker (MYADM), transcript variant 5, mRNA	1.16147
gi_215276979	myeloid-associated differentiation marker-like (MYADML), non-coding RNA	0.143835
gi_292494881	teratocarcinoma-derived growth factor 1 (TDGF1), transcript variant 1, mRNA	0.706775
gi_292494882	teratocarcinoma-derived growth factor 1 (TDGF1), transcript variant 2, mRNA	0.675441
	Other
Sequence name	NCBI description	Relative Expression in ILCs
gi_68348713	AF4/FMR2 family, member 3 (AFF3), transcript variant 1, mRNA	1.98721
gi_68348715	AF4/FMR2 family, member 3 (AFF3), transcript variant 2, mRNA	1.95578
gi_339276008	alpha-2-macroglobulin pseudogene 1 (A2MP1), non-coding RNA	0.569347
gi_156938277	alpha-2-macroglobulin-like 1 (A2ML1), mRNA	0.548844
gi_116325986	ankyrin repeat domain 42 (ANKRD42), mRNA	1.40872
gi_37704380	beta-2-microglobulin (B2M), mRNA	1.08185
gi_145611427	bone morphogenetic protein 8a (BMP8A), mRNA	1.55782
gi_50962825	bone morphogenetic protein 8b (BMP8B), mRNA	4.71245
gi_223278376	BPI fold containing family B, member 4 (BPIFB4), mRNA	5.6635
gi_229606121	BPI fold containing family C (BPIFC), mRNA	0.126913
gi_308522725	butyrophilin, subfamily 2, member A1 (BTN2A1), transcript variant 1, mRNA	0.788743
gi_308522726	butyrophilin, subfamily 2, member A1 (BTN2A1), transcript variant 2, mRNA	0.800601
gi_308522727	butyrophilin, subfamily 2, member A1 (BTN2A1), transcript variant 3, mRNA	0.781639
gi_308522729	butyrophilin, subfamily 2, member A1 (BTN2A1), transcript variant 4, mRNA	0.744295
gi_308522744	butyrophilin, subfamily 2, member A2 (BTN2A2), transcript variant 2, mRNA	0.903777
gi_308522745	butyrophilin, subfamily 2, member A2 (BTN2A2), transcript variant 3, mRNA	0.904313
gi_308522747	butyrophilin, subfamily 2, member A2 (BTN2A2), transcript variant 4, mRNA	0.662211
gi_308522749	butyrophilin, subfamily 2, member A2 (BTN2A2), transcript variant 5, mRNA	0.894536
gi_308522751	butyrophilin, subfamily 2, member A2 (BTN2A2), transcript variant 6, mRNA	0.828121
gi_239937476	butyrophilin, subfamily 2, member A3 (BTN2A3), non-coding RNA	0.57418
gi_222418661	butyrophilin, subfamily 3, member A1 (BTN3A1), transcript variant 2, mRNA	0.72916
gi_222418659	butyrophilin, subfamily 3, member A1 (BTN3A1), transcript variant 4, mRNA	0.75103
gi_76781490	butyrophilin, subfamily 3, member A2 (BTN3A2), transcript variant 1, mRNA	2.20782
gi_308736975	butyrophilin, subfamily 3, member A2 (BTN3A2), transcript variant 3, mRNA	1.69559
gi_308736965	butyrophilin, subfamily 3, member A2 (BTN3A2), transcript variant 4, mRNA	1.34803
gi_308736967	butyrophilin, subfamily 3, member A2 (BTN3A2), transcript variant 5, mRNA	1.376
gi_118600976	C3 and PZP-like, alpha-2-macroglobulin domain containing 8 (CPAMD8), mRNA	1.88351
gi_33519473	calcium binding and coiled-coil domain 2 (CALCOCO2), mRNA	0.858875
gi_52426744	Cas-Br-M (murine) ecotropic retroviral transforming sequence (CBL), mRNA	1.55183
gi_54112419	Cas-Br-M (murine) ecotropic retroviral transforming sequence b (CBLB), mRNA	0.827569
gi_222136685	Cbp/p300-interacting transactivator, with Glu/Asp-rich carboxy-terminal domain, 1 (CITED1), transcript variant 1, mRNA	0.235979
gi_222136687	Cbp/p300-interacting transactivator, with Glu/Asp-rich carboxy-terminal domain, 1 (CITED1), transcript variant 2, mRNA	0.107876
gi_222136689	Cbp/p300-interacting transactivator, with Glu/Asp-rich carboxy-terminal domain, 1 (CITED1), transcript variant 3, mRNA	1.61814
gi_222136691	Cbp/p300-interacting transactivator, with Glu/Asp-rich carboxy-terminal domain, 1 (CITED1), transcript variant 4, mRNA	0.107876
gi_56699479	CCZ1 vacuolar protein trafficking and biogenesis associated homolog (S. cerevisiae) (CCZ1), mRNA	0.899655
gi_31083115	coiled-coil domain containing 28A (CCDC28A), mRNA	1.78636
gi_77732514	DEAD (Asp-Glu-Ala-Asp) box polypeptide 58 (DDX58), mRNA	1.26321
gi_149408121	DEXH (Asp-Glu-X-His) box polypeptide 58 (DHX58), mRNA	1.36459
gi_300192905	DnaJ (Hsp40) homolog, subfamily C, member 3 (DNAJC3), mRNA	0.786587
gi_66346726	epilepsy, progressive myoclonus type 2A, Lafora disease (laforin) (EPM2A), transcript variant 1, mRNA	1.28578
gi_66346727	epilepsy, progressive myoclonus type 2A, Lafora disease (laforin) (EPM2A), transcript variant 2, mRNA	1.42863
gi_110735444	forkhead box F1 (FOXF1), mRNA	1.3984
gi_166706902	guanylate binding protein 1, interferon-inducible (GBP1), mRNA	0.60941
gi_166091468	guanylate binding protein 1, interferon-inducible pseudogene 1 (GBP1P1), non-coding RNA	0.217154
gi_38327557	guanylate binding protein 2, interferon-inducible (GBP2), mRNA	0.778393
gi_112382371	guanylate binding protein 3 (GBP3), mRNA	1.29685
gi_197333735	guanylate binding protein 5 (GBP5), transcript variant 1, mRNA	0.437478
gi_300796803	guanylate binding protein 5 (GBP5), transcript variant 2, mRNA	0.440147
gi_227430291	hemopexin (HPX), mRNA	3.34416
gi_193083137	leucine rich repeat containing 32 (LRRC32), transcript variant 1, mRNA	0.147459
gi_193083138	leucine rich repeat containing 32 (LRRC32), transcript variant 2, mRNA	0.145874
gi_54607117	leucine-rich repeats and immunoglobulin-like domains 1 (LRIG1), mRNA	0.315541
gi_7662319	leucine-rich repeats and immunoglobulin-like domains 2 (LRIG2), mRNA	0.904901
gi_148746215	limb region 1 homolog (mouse)-like (LMBR1L), mRNA	1.35208
gi_98162728	liver expressed antimicrobial peptide 2 (LEAP2), mRNA	0.404536
gi_109633023	mal, T-cell differentiation protein 2 (gene/pseudogene) (MAL2), mRNA	6.30224
gi_283046749	MARVEL domain containing 1 (MARVELD1), mRNA	0.311765
gi_205277384	metallothionein 2A (MT2A), mRNA	0.284798
gi_281371472	myelin oligodendrocyte glycoprotein (MOG), transcript variant alpha2, mRNA	0.627492
gi_281371466	myelin oligodendrocyte glycoprotein (MOG), transcript variant beta2, mRNA	0.610944
gi_296011065	nephronectin (NPNT), transcript variant 2, mRNA	6.63122
gi_296011070	nephronectin (NPNT), transcript variant 4, mRNA	6.56776
gi_270132520	neurofibromin 1 (NF1), transcript variant 1, mRNA	1.37604
gi_270132515	neurofibromin 1 (NF1), transcript variant 2, mRNA	1.36651
gi_270132525	neurofibromin 1 (NF1), transcript variant 3, mRNA	1.37542
gi_167900483	pentraxin 3, long (PTX3), mRNA	0.186709
gi_339275803	phospholipid transfer protein (PLTP), transcript variant 1, mRNA	2.67729
gi_339275809	phospholipid transfer protein (PLTP), transcript variant 4, mRNA	1.14595
gi_162809333	pregnancy-zone protein (PZP), mRNA	0.649757
gi_83641879	presenilin associated, rhomboid-like (PARL), nuclear gene encoding mitochondrial protein, transcript variant 1, mRNA	1.09983
gi_83641877	presenilin associated, rhomboid-like (PARL), nuclear gene encoding mitochondrial protein, transcript variant 2, mRNA	1.16384
gi_296080750	pro-platelet basic protein (chemokine (C-X-C motif) ligand 7) (PPBP), mRNA	0.115901
gi_223029494	pro-platelet basic protein-like 2 (PPBPL2), non-coding RNA	0.0817244
gi_284172348	proteolipid protein 2 (colonic epithelium-enriched) (PLP2), mRNA	1.48658
gi_90186265	radical S-adenosyl methionine domain containing 2 (RSAD2), mRNA	1.56709
gi_75750479	ras homolog gene family, member T1 (RHOT1), transcript variant 1, mRNA	1.30082
gi_75750475	ras homolog gene family, member T1 (RHOT1), transcript variant 2, mRNA	1.30583
gi_75750469	ras homolog gene family, member T1 (RHOT1), transcript variant 3, mRNA	1.3037
gi_20270302	ras homolog gene family, member T2 (RHOT2), nuclear gene encoding mitochondrial protein, mRNA	1.1269
gi_263190639	rhomboid domain containing 1 (RHBDD1), transcript variant 1, mRNA	0.817562
gi_263190665	rhomboid domain containing 1 (RHBDD1), transcript variant 2, mRNA	0.826355
gi_94818789	rhomboid domain containing 2 (RHBDD2), transcript variant 1, mRNA	0.739564
gi_94818878	rhomboid domain containing 2 (RHBDD2), transcript variant 2, mRNA	0.741384
gi_11072100	rhomboid domain containing 3 (RHBDD3), mRNA	1.72166
gi_4506524	rhomboid, veinlet-like 1 (Drosophila) (RHBDL1), mRNA	0.464119
gi_54144653	rhomboid, veinlet-like 2 (Drosophila) (RHBDL2), mRNA	0.804484
gi_75750481	rhomboid, veinlet-like 3 (Drosophila) (RHBDL3), mRNA	0.134845
gi_224994168	roundabout, axon guidance receptor, homolog 1 (Drosophila) (ROBO1), transcript variant 1, mRNA	1.29231
gi_294345406	roundabout, axon guidance receptor, homolog 1 (Drosophila) (ROBO1), transcript variant 2, mRNA	1.53994
gi_224994172	roundabout, axon guidance receptor, homolog 1 (Drosophila) (ROBO1), transcript variant 4, mRNA	1.51027
gi_66737366	S100 calcium binding protein A13 (S100A13), transcript variant 2, mRNA	1.45633
gi_66737369	S100 calcium binding protein A13 (S100A13), transcript variant 3, mRNA	2.53695
gi_66737371	S100 calcium binding protein A13 (S100A13), transcript variant 4, mRNA	2.70769
gi_66737373	S100 calcium binding protein A13 (S100A13), transcript variant 5, mRNA	2.56075
gi_253970483	SAM and SH3 domain containing 3 (SASH3), mRNA	0.937081
gi_50363225	secretoglobin, family 3A, member 1 (SCGB3A1), mRNA	0.319633
gi_296010970	secretory carrier membrane protein 5 (SCAMP5), transcript variant 1, mRNA	3.47425
gi_194733757	serine/threonine/tyrosine interacting protein (STYX), transcript variant 1, mRNA	1.13247
gi_194733758	serine/threonine/tyrosine interacting protein (STYX), transcript variant 2, mRNA	1.13969
gi_55742889	SH2 domain containing 1B (SH2D1B), mRNA	2.12911
gi_71979936	sialophorin (SPN), transcript variant 1, mRNA	1.70828
gi_71892475	sialophorin (SPN), transcript variant 2, mRNA	1.70265
gi_23111046	sorting nexin 5 (SNX5), transcript variant 1, mRNA	0.841263
gi_23111045	sorting nexin 5 (SNX5), transcript variant 2, mRNA	0.840119
gi_88703042	sorting nexin 6 (SNX6), transcript variant 1, mRNA	1.41039
gi_88703040	sorting nexin 6 (SNX6), transcript variant 2, mRNA	1.40605
gi_122939207	SP100 nuclear antigen (SP100), transcript variant 1, mRNA	1.20995
gi_122939209	SP100 nuclear antigen (SP100), transcript variant 2, mRNA	1.49102
gi_331999991	SP100 nuclear antigen (SP100), transcript variant 3, mRNA	1.4911
gi_331999993	SP100 nuclear antigen (SP100), transcript variant 4, mRNA	1.28722
gi_331999995	SP100 nuclear antigen (SP100), transcript variant 5, mRNA	1.29282
gi_331999997	SP100 nuclear antigen (SP100), transcript variant 6, mRNA	1.28367
gi_190343009	SP110 nuclear body protein (SP110), transcript variant a, mRNA	1.46814
gi_126131096	sperm associated antigen 11B (SPAG11B), transcript variant D, mRNA	0.442776
gi_153791420	thioredoxin domain containing 17 (TXNDC17), mRNA	0.786882
gi_312922354	torsin A interacting protein 2 (TOR1AIP2), transcript variant 1, mRNA	0.858655
gi_115647956	torsin family 3, member A (TOR3A), mRNA	0.630053
gi_219879805	TRAF-type zinc finger domain containing 1 (TRAFD1), transcript variant 1, mRNA	1.0914
gi_219879804	TRAF-type zinc finger domain containing 1 (TRAFD1), transcript variant 2, mRNA	1.08815
gi_221139702	transmembrane protein 120A (TMEM120A), mRNA	0.520657
gi_296010926	transmembrane protein 173 (TMEM173), nuclear gene encoding mitochondrial protein, mRNA	1.94906
gi_154707843	transmembrane protein 91 (TMEM91), transcript variant 1, mRNA	0.28103
gi_149588845	transmembrane protein 91 (TMEM91), transcript variant 2, mRNA	0.29188
gi_149588686	transmembrane protein 91 (TMEM91), transcript variant 3, mRNA	0.279679
gi_149588873	transmembrane protein 91 (TMEM91), transcript variant 4, mRNA	0.288062
gi_149588539	transmembrane protein 91 (TMEM91), transcript variant 5, mRNA	0.323629
gi_149588707	transmembrane protein 91 (TMEM91), transcript variant 6, mRNA	1.86017
gi_310772203	TRIM6-TRIM34 readthrough (TRIM6-TRIM34), mRNA	1.44852
gi_115387097	tripartite motif containing 27 (TRIM27), mRNA	1.88425
gi_310772236	tripartite motif containing 34 (TRIM34), transcript variant 1, mRNA	1.75253
gi_145275182	tripartite motif containing 34 (TRIM34), transcript variant 3, mRNA	2.20493
gi_51477686	tripartite motif containing 34 (TRIM34), transcript variant 4, mRNA	1.63167
gi_68160957	twist homolog 1 (Drosophila) (TWIST1), mRNA	3.77567
gi_120587022	UTP20, small subunit (SSU) processome component, homolog (yeast) (UTP20), mRNA	0.860516
gi_40288190	XIAP associated factor 1 (XAF1), transcript variant 1, mRNA	1.27813
gi_40288192	XIAP associated factor 1 (XAF1), transcript variant 2, mRNA	1.26705
gi_238550205	Z-DNA binding protein 1 (ZBP1), transcript variant 1, mRNA	0.484891
gi_238550207	Z-DNA binding protein 1 (ZBP1), transcript variant 2, mRNA	0.491239
gi_238550209	Z-DNA binding protein 1 (ZBP1), transcript variant 3, mRNA	0.559933
gi_238550211	Z-DNA binding protein 1 (ZBP1), transcript variant 4, mRNA	0.412189
gi_33946332	zinc finger CCCH-type, antiviral 1 (ZC3HAV1), transcript variant 1, mRNA	1.40789
gi_27477137	zinc finger CCCH-type, antiviral 1 (ZC3HAV1), transcript variant 2, mRNA	1.37325
gi_188528682	zinc finger protein 71 (ZNF71), mRNA	2.61704
gi_157426863	zinc finger, FYVE domain containing 16 (ZFYVE16), transcript variant 1, mRNA	1.09125
gi_157426865	zinc finger, FYVE domain containing 16 (ZFYVE16), transcript variant 2, mRNA	1.08517
gi_47717111	zinc finger, FYVE domain containing 9 (ZFYVE9), transcript variant 1, mRNA	1.15105
gi_6552336	zinc finger, FYVE domain containing 9 (ZFYVE9), transcript variant 2, mRNA	1.14372
gi_47717105	zinc finger, FYVE domain containing 9 (ZFYVE9), transcript variant 3, mRNA	1.1498
Immunologically relevant transcripts expressed in ILCs categorized by functional category.
All transcripts that met the X2 cutoff and were classified in the immunologic functional class are displayed by category along with their relative fold change in ILCs.
